# Supplementary material for: Genomic and Socioeconomic Determinants of Racial Disparities in Breast Cancer Survival: Insights from the All of Us Program
Source: Cancers (Basel). 2024 Sep 27;16(19):3294. doi: 10.3390/cancers16193294 (PMC11475812; doi:10.3390/cancers16193294)
Supplement: Supplementary file 1 [file cancers-16-03294-s001.zip]

Archive with 1 entries (1 files):
- cancers-3198001-supplementary.pdf
